# Supplementary material for: The relationship between job components, neighbourhood walkability and African academics' physical activity: a post-COVID-19 context
Source: Health Promot Int. 2021 Jul 19;37(2):daab090. doi: 10.1093/heapro/daab090 (PMC8411380; doi:10.1093/heapro/daab090)
Supplement: daab090_Supplementary_Data [file daab090_supplementary_data.zip]

Archive with 4 entries (3 files):
- daab090-suppl_data/
- daab090-suppl_data/Appendix A.doc
- daab090-suppl_data/Appendix B1.doc
- daab090-suppl_data/Appendix B2.doc
